# Supplementary material for: Porcine Circoviruses and Herpesviruses Are Prevalent in an Austrian Game Population
Source: Pathogens. 2022 Feb 28;11(3):305. doi: 10.3390/pathogens11030305 (PMC8953168; doi:10.3390/pathogens11030305)
Supplement: Supplementary file 1 [file pathogens-11-00305-s001.zip]

Archive with 1 entries (1 files):
- pathogens-1526455-supplementary.pdf
